# Supplementary material for: Understanding the cluster randomised crossover design: a graphical illustraton of the components of variation and a sample size tutorial
Source: Trials. 2017 Aug 15;18:381. doi: 10.1186/s13063-017-2113-2 (PMC5557529; doi:10.1186/s13063-017-2113-2)
Supplement: Supplementary file 1 — Continuous outcomes sample size Stata do file. Stata do file to perform sample size calculations for continuous outcomes using formulae presented in the ‘Performing a sample size calculation’ section, for a given set of sample size parameters. (DO 1 kb) [file 13063_2017_2113_MOESM1_ESM.do]

version 13
clear all
set more off

*** INPUT PARAMETERS ***
********************************************************************************
local rho = 0.032  				// <--- INPUT Estimate of the within-cluster within-period correlation
local eta = 0.028 				// <--- INPUT Estimate of the within-cluster between-period correlation

local sigma_t = 1.2 			// <--- INPUT Estimate of standard deviation of outcome data
local m = 200 					// <--- INPUT number of patients PER CLUSTER-PERIOD
local diff = 0.1 				// <--- INPUT treatment difference

local za = 1.96 				// Type I error rate 5% (To replicate paper values, set to 1.96)
local zb = 0.84 				// Power 80% (To replicate paper values, set to 0.84)

/*
local za = invnormal(0.975) 	// Type I error rate 5% 
local zb = invnormal(0.8) 		// Power 80% 
*/
********************************************************************************

* CALCULATIONS

* Individually Randomised Controlled Trial
local irct = 2 * (`za'+`zb')^2 * ( (2*(`sigma_t')^2) / (`diff')^2 ) * (1-`rho')
local irct_clusters = `irct' / `m'

* Cluster Randomised Controlled Trial
local crct = 2 * (`za'+`zb')^2 * ( (2*(`sigma_t')^2) / (`diff')^2 ) * (1+(`m'-1)*`rho') + 2*`m'
local crct_clusters = `crct' / `m'

* Cluster Randomised Crossover Trial
local crxo = 2 *(`za'+`zb')^2 * ( (2*(`sigma_t')^2) / (`diff')^2 ) * (1+(`m'-1)*`rho'-`m'*`eta') + 4*`m'
local crxo_clusters = `crxo' / (2 * `m')


*********************************************************************************
* OUTPUT
* Individually Randomised Controlled Trial
* Number of required individuals:
di ceil(`irct')
* Number of required clusters:
di ceil(`irct_clusters')

* Cluster Randomised Controlled Trial
* Number of required individuals:
di ceil(`crct')
* Number of required clusters:
di ceil(`crct_clusters')

* Cluster Randomised Crossover Trial
* Number of required individuals:
di ceil(`crxo')
* Number of required clusters:
di ceil(`crxo_clusters')

exit
