# Supplementary material for: Understanding the cluster randomised crossover design: a graphical illustraton of the components of variation and a sample size tutorial
Source: Trials. 2017 Aug 15;18:381. doi: 10.1186/s13063-017-2113-2 (PMC5557529; doi:10.1186/s13063-017-2113-2)
Supplement: Supplementary file 2 — Binary outcomes sample size Stata do file. Stata do file to perform sample size calculations for binary outcomes using formulae presented in the ‘Performing a sample size calculation’ section, for a given set of sample size parameters. (DO 2 kb) [file 13063_2017_2113_MOESM2_ESM.do]

version 13
clear all
set more off

********************************************************************************
*** INPUT PARAMETERS ***
********************************************************************************
local rho = 0.011  				// <--- INPUT Estimate of the within-cluster within-period correlation
local eta = 0.008 				// <--- INPUT Estimate of the within-cluster between-period correlation

local m = 1200 					// <--- INPUT number of patients PER CLUSTER-PERIOD
local p1 = 0.089				// <--- INPUT event rate for treatment 1
local p2 = 0.074				// <--- INPUT event rate for treatment 2

local za = 1.96 				// Type I error rate 5% (To replicate paper values, set to 1.96)
local zb = 0.84 				// Power 80% (To replicate paper values, set to 0.84)

/*
local za = invnormal(0.975) 	// Type I error rate 5% 
local zb = invnormal(0.8) 		// Power 80% 
*/
********************************************************************************
* CALCULATIONS

* Individually Randomised Controlled Trial
local irct = 2 * (`za'+`zb')^2 * ( (`p1'*(1-`p1') + `p2'*(1-`p2')) / (`p1'-`p2')^2 ) * (1-`rho') 
local irct_clusters = `irct' / `m'

* Cluster Randomised Controlled Trial
local crct = 2 * (`za'+`zb')^2 * ( (`p1'*(1-`p1') + `p2'*(1-`p2')) / (`p1'-`p2')^2 ) * (1+(`m'-1)*`rho') + 2*`m'
local crct_clusters = `crct' / `m'

* Cluster Randomised Crossover Trial 
local crxo = 2 *(`za'+`zb')^2 * ( (`p1'*(1-`p1') + `p2'*(1-`p2')) / (`p1'-`p2')^2 ) * (1+(`m'-1)*`rho'-`m'*`eta') + 4*`m'
local crxo_clusters = `crxo' / (2 * `m')

*********************************************************************************
* OUTPUT
* Individually Randomised Controlled Trial
* Number of required individuals:
di ceil(`irct')
* Number of required clusters:
di ceil(`irct_clusters')

* Cluster Randomised Controlled Trial
* Number of required individuals:
di ceil(`crct')
* Number of required clusters:
di ceil(`crct_clusters')

* Cluster Randomised Crossover Trial
* Number of required individuals:
di ceil(`crxo')
* Number of required clusters:
di ceil(`crxo_clusters')


exit
